# Supplementary material for: Glucuronolactone Restores the Intestinal Barrier and Redox Balance Partly Through the Nrf2/Akt/FOXO1 Pathway to Alleviate Weaning Stress-Induced Intestinal Dysfunction in Piglets
Source: Antioxidants (Basel). 2025 Mar 18;14(3):352. doi: 10.3390/antiox14030352 (PMC11939252; doi:10.3390/antiox14030352)
Supplement: Supplementary file 1 [file antioxidants-14-00352-s001.zip]

Archive with 1 entries (1 files):
- antioxidants-3489178-supplementary.pdf
